# Supplementary material for: Engineering Degradation Rate of Polyphosphazene-Based Layer-by-Layer Polymer Coatings
Source: J Funct Biomater. 2024 Jan 23;15(2):26. doi: 10.3390/jfb15020026 (PMC10889497; doi:10.3390/jfb15020026)
Supplement: Supplementary file 1 [file jfb-15-00026-s001.zip]

Archive with 1 entries (1 files):
- jfb-2791360-supplementary.pdf
